# Supplementary material for: Changes in dynamic transitions between integrated and segregated states underlie visual hallucinations in Parkinson’s disease
Source: Commun Biol. 2022 Sep 8;5:928. doi: 10.1038/s42003-022-03903-x (PMC9458713; doi:10.1038/s42003-022-03903-x)
Supplement: Supplementary file 4 — Supplementary Data 1-3 [file 42003_2022_3903_MOESM4_ESM.xlsx]

## Sheet: Supplementary Data 1
ParticipantNumber	PD	VH	Transitions	IntegratedProportions	DAN	DMN	Frontoparietal	Limbic	Somatosens	VAN	Visual	Subcort
1	0	0	16	0.666667	8.0441	8.6564	8.6596	8.55166	8.08278	8.14044	7.21069	9.31284
2	1	0	12	0.333333	7.32995	8.30862	8.16013	8.57987	8.02997	8.02769	7.61938	9.3929
3	1	0	13	0.603175	8.17895	8.93161	9.01651	8.15897	7.85711	8.22354	7.06213	9.38284
4	0	0	2	0.555556	7.50858	8.5774	8.41471	7.90402	7.44709	7.5344	7.02561	9.5575
5	0	0	5	0.555556	8.1206	8.48421	8.60417	8.42113	8.21841	8.56517	6.94247	9.20435
6	0	0	3	0.84127	7.355	8.16147	7.7746	7.55059	7.37007	7.4354	6.84264	9.21448
7	0	1	10	0.190476	8.79587	9.38878	9.30808	8.90752	9.01462	9.25279	7.51659	10.0177
8	1	0	8	0.380952	6.78843	8.13137	8.06029	7.91657	7.38488	7.28696	7.51762	9.08167
9	1	1	12	0.301587	7.96418	8.76709	9.02519	8.48212	8.21368	8.09344	7.32663	9.47497
10	1	0	26	0.460317	8.22348	8.60218	8.87329	8.23504	8.03683	8.33699	7.54837	9.23881
11	1	0	3	0.730159	7.4222	6.92037	6.9599	6.7581	8.05862	7.40466	7.809	8.47107
12	1	0	8	0.253968
13	0	0	12	0.269841	7.80143	8.26482	8.33562	7.67691	7.63105	8.00575	6.69311	8.931
14	1	0	7	0.301587	6.86361	7.81076	7.3372	7.74492	7.24773	7.37881	7.32808	8.94645
15	1	0	1	0.619048	6.52578	8.1577	7.60333	7.4707	7.09187	7.55349	7.24201	8.27955
16	0	0	1	0.428571	6.18602	6.64262	6.28674	6.88807	6.72799	6.59682	7.39518	7.42037
17	1	1	2	0.444444	5.98166	6.40747	6.71236	7.31633	6.30726	6.293	7.88684	6.75106
18	1	0	6	0.285714	6.82162	8.48973	7.88772	8.02105	7.14645	7.70793	7.51946	8.79211
19	1	0	20	0.380952	8.07125	8.56672	8.33524	8.67599	7.96598	8.48041	7.00274	9.04961
20	1	0	3	0.428571	6.74679	7.10338	6.27024	7.64785	7.05989	7.35748	7.62047	7.61672
21	1	0	5	0.539683	3.83624	3.6669	3.76783	4.59285	5.26492	3.36168	4.3314	4.14597
22	0	0	2	0.730159	6.96422	6.17656	6.97921	6.86047	6.61647	7.74663	7.52875	7.52534
23	0	0	1	0.698413
24	0	0	21	0.460317	6.79959	7.67982	7.61078	8.20738	7.58633	7.37618	7.3011	8.85974
25	0	0	9	0.349206	8.13944	8.84905	8.33934	8.74646	8.54853	8.42855	7.65762	9.30862
26	0	0	3	0.333333
27	0	0	9	0.412698	8.56345	8.99098	8.8777	8.31451	8.661	8.89184	7.00576	9.41781
28	0	0	9	0.571429	8.10016	8.80624	9.1628	8.34958	7.81391	8.32189	7.2696	9.59947
29	0	0	5	0.460317	5.57165	4.9364	5.50193	6.12723	4.88107	5.20614	5.31378	4.21812
30	1	1	2	0.126984	8.8657	9.07433	9.27636	9.13976	8.73133	8.82334	7.06447	9.66588
31	1	0	1	0.492063	8.24947	8.46956	8.60559	8.95247	8.05615	8.22936	7.12383	8.85956
32	0	0	8	0.47619	7.5581	7.46888	7.8744	6.89382	7.73495	7.2617	7.11091	7.86029
33	1	0	8	0.253968	8.45375	8.61809	8.29084	8.68926	8.47251	8.67101	6.87743	9.28454
34	1	0	5	0.460317	7.00199	7.56312	7.221	7.1367	7.51266	7.78723	7.36061	8.18926
35	1	0	6	0.380952	7.3596	7.30128	7.48325	6.96335	7.19114	7.14875	8.4964	6.52845
36	1	0	2	0.714286	4.25296	4.47792	4.29601	5.06549	4.0331	3.91679	5.72681	4.30084
37	1	0	2	0.555556	6.1686	7.37766	6.79687	7.50863	6.66674	6.63422	6.54376	7.58546
38	1	0	7	0.460317	8.71823	9.18131	9.04397	8.53525	8.52042	8.77497	7.09294	9.69497
39	0	0	4	0.68254	6.61714	7.42025	7.34528	7.40739	6.7014	6.47639	8.25524	7.97321
40	0	0	7	0.507937	7.44498	8.06954	8.23444	7.59399	8.02004	7.97036	7.32884	8.51456
41	0	0	17	0.492063	7.24778	6.57161	7.00835	7.52268	6.75175	7.05796	8.52898	7.43211
42	1	0	10	0.444444	7.60076	8.51764	8.35377	7.89017	8.00763	7.5651	7.14231	9.06516
43	1	0	5	0.285714	8.10564	8.58323	8.55865	8.45556	8.15314	8.05081	7.47717	9.44511
44	1	0	16	0.428571	7.30656	7.19812	7.43081	7.01296	7.60661	7.45979	6.73106	7.66714
45	1	0	4	0.444444	6.35189	6.74744	6.73938	7.34042	6.73589	6.4251	6.1513	7.31939
46	1	1	2	0.47619	6.34309	6.21983	5.70757	6.01298	6.29435	5.40413	6.38832	6.64686
47	1	0	19	0.253968	6.68044	7.91806	7.5801	7.21113	7.07067	7.67998	7.22897	8.82437
48	1	0	2	0.666667	6.45737	5.64005	6.6138	6.6037	6.67809	7.60191	6.7778	5.98523
49	0	0	15	0.571429	8.93675	9.3401	9.40923	9.25214	8.82999	9.0178	7.34326	9.57892
50	1	1	1	0.603175	5.85312	5.39031	5.33097	4.85666	6.45349	6.65677	7.35569	5.42664
51	1	0	23	0.269841	7.54764	8.07769	8.30673	7.56778	7.45004	7.82765	7.13197	8.44618
52	0	0	22	0.634921	7.8728	8.42475	8.67093	8.61272	7.60843	7.36976	7.05526	9.29595
53	1	0	5	0.698413	7.2846	8.25674	8.30959	7.66536	7.40691	7.66638	6.64783	8.91526
54	1	0	9	0.634921	7.73367	8.38273	8.18032	8.08502	7.86858	8.23066	7.11926	9.17881
55	1	0	6	0.603175	7.0834	7.95703	8.18126	7.85242	7.57542	7.99758	7.12606	8.83094
56	1	0	5	0.730159	6.0389	6.88942	6.83114	7.90294	6.75089	6.79358	8.60136	7.30585
57	1	1	1	0.285714	4.30547	4.18287	4.67901	4.16335	5.05749	4.88673	4.48058	4.28703
58	1	0	13	0.634921	7.27338	7.97444	8.16485	7.17183	7.74393	7.54485	7.2269	8.94972
59	1	0	17	0.539683	8.066	8.97281	8.86285	8.70052	8.16838	8.59516	7.08508	9.73739
60	1	1	7	0.238095	8.15209	8.48072	8.27793	7.88816	7.81714	8.35611	7.69691	8.94424
61	1	0	2	0.349206	6.01667	5.67884	5.27011	5.33057	5.83463	5.63438	5.71185	5.28507
62	1	1	15	0.444444	7.22091	7.98092	6.9675	7.27779	7.0343	6.96241	8.54866	7.58895
63	1	0	10	0.396825	8.56658	8.96093	8.98492	9.11747	8.57878	8.61056	7.43287	9.89919
64	1	0	27	0.285714	7.67495	8.32185	8.20683	8.27624	7.81388	7.88241	7.42831	9.2273
65	0	0	3	0.333333	9.5059	9.53115	9.57598	9.84936	9.00694	9.76725	9.08036	10.2073
66	1	0	8	0.698413	8.36599	8.41287	8.61874	9.15725	8.59207	8.62653	7.76377	10.109
67	1	0	5	0.539683	7.50312	8.29874	8.23398	7.75202	7.66456	7.73282	6.90482	9.55405
68	1	0	12	0.539683
69	1	0	9	0.730159	7.2963	8.35617	8.39308	7.88977	7.7641	7.71127	6.88778	9.14939
70	1	0	6	0.396825	7.22785	6.83873	7.05094	6.46646	7.03101	5.78735	6.73561	7.39652
71	1	0	2	0.555556	6.28196	7.14015	7.35653	8.11308	7.28699	6.90621	7.7939	7.28149
72	1	0	9	0.190476	7.15875	8.45332	8.64887	8.26329	8.01699	7.59481	7.27277	9.47251
73	1	1	2	0.190476	6.64816	7.30307	7.11164	7.03899	7.09919	6.65724	6.50942	7.70331
74	1	0	16	0.507937	8.15433	8.90942	8.91199	8.45348	7.93691	8.68274	7.22669	9.28065
75	1	1	17	0.31746	8.54752	8.76468	9.07032	8.42329	8.4219	8.17468	7.1623	9.08143
76	1	0	12	0.412698	6.73729	7.7678	7.29329	8.08522	7.17934	7.3858	8.24605	8.58276
77	1	1	7	0.492063	8.50118	8.97101	9.17325	8.98043	8.21123	8.64154	7.23398	9.55456
78	1	0	11	0.587302	7.76656	8.65787	8.53665	8.69931	7.86801	8.22467	7.5208	9.37808
79	1	0	9	0.47619	7.1592	7.46926	7.48577	8.38136	7.50214	7.755	7.37488	8.98162
80	1	1	1	0.587302	6.16819	5.64515	6.42437	5.4864	6.92471	4.35107	5.79223	6.84722
81	1	0	1	0.698413	6.62799	7.72799	7.02915	7.40881	7.19812	7.35698	6.75764	8.54342
82	1	0	3	0.619048	7.34251	7.69217	7.76716	8.46274	6.87772	7.14126	8.21389	8.00251
83	1	1	9	0.428571	7.23941	8.0215	7.81956	8.37125	7.41309	7.26619	6.92823	9.00602
84	1	0	12	0.47619	9.16328	9.21379	9.33691	9.34282	9.05122	9.18351	7.52296	9.5695
85	1	0	5	0.507937
86	1	0	4	0.666667
87	1	0	8	0.47619	7.37638	6.18467	7.27087	8.30809	6.8781	6.60911	8.15989	7.76935
88	1	0	24	0.31746	7.06258	7.89576	8.07969	8.08331	7.74176	7.28513	7.16272	9.34116
89	0	0	1	0.269841	7.64404	6.9172	6.68041	6.40182	7.22497	7.17033	7.69657	7.72415
90	1	0	17	0.555556	7.21244	7.44698	7.58083	7.73513	7.1374	7.18446	8.00255	8.59681
91	1	0	1	0.619048	7.39877	7.57896	8.04505	7.16737	6.92644	7.02813	6.5614	7.28105
92	1	0	16	0.84127	6.20631	7.45335	7.18608	7.17881	7.22179	7.14266	7.56944	8.75592
93	1	0	2	0.31746	7.98858	8.42479	8.07966	8.70248	7.95369	7.76485	6.912	9.22415
94	1	0	7	0.492063	7.43139	8.01311	8.09543	7.22924	7.59528	7.54287	7.22628	9.01507
95	1	1	1	0.206349	7.11146	7.30084	7.43726	7.93107	6.70776	6.88765	7.06976	7.17998
96	1	0	12	0.555556	7.81253	8.54184	8.69199	8.2339	7.63195	7.6783	7.32538	9.22955
97	1	0	10	0.238095	7.70473	8.80935	8.46081	8.07797	8.2748	8.55309	6.99872	9.13284
98	1	0	8	0.380952	6.90753	7.10635	7.70533	7.42801	6.98632	6.83657	6.17177	8.12697
99	1	0	2	0.15873	7.98434	7.84073	8.30002	8.41248	8.19303	8.61366	6.69347	8.38539
100	1	0	8	0.634921	8.17346	8.92774	9.05605	8.62346	8.08678	8.67895	6.98999	9.478
101	1	0	6	0.761905	8.17665	9.02057	9.1767	8.53961	8.03217	8.58229	6.49005	9.41521
102	1	0	3	0.555556	6.69602	6.4146	6.36742	6.29028	6.37964	6.35427	6.0418	6.38621
103	1	0	5	0.301587	6.91854	7.52753	6.77488	6.54766	7.27994	6.95222	7.29956	6.99622
104	1	0	12	0.650794	8.15353	8.76261	8.85696	8.52595	8.34546	8.25214	6.85685	9.39767
105	1	0	1	0.619048	7.0627	8.1778	8.02849	7.83706	7.47487	8.18202	6.80677	9.11546
106	0	0	1	0.444444	6.38663	7.41855	6.85168	7.09504	7.48828	6.07205	7.29955	7.75038
107	1	0	8	0.571429
108	1	0	13	0.619048	6.91006	6.5985	7.42356	7.82293	7.47409	7.39996	8.13031	7.75958
109	1	0	3	0.904762	6.7409	7.9471	7.4836	8.14171	7.8035	7.15434	7.13162	9.40896
110	0	0	16	0.571429	7.7665	8.2141	8.45596	8.41343	7.97589	7.77333	7.22397	9.07139
111	0	0	2	0.619048	6.49622	7.0871	6.90026	8.40116	7.20257	7.03648	5.93713	7.70831
112	0	0	1	0.380952	7.54512	5.98582	6.74203	6.88331	5.49226	6.42296	7.55399	6.68572
113	0	0	3	0.761905	6.18415	7.35218	7.27342	7.60401	6.78675	7.31121	8.1711	8.6591
114	0	0	12	0.555556	8.16467	8.77728	9.10582	8.77236	8.28399	7.99346	7.03588	9.48753
115	0	0	22	0.365079	8.23627	7.90806	8.43988	8.07432	7.60655	8.38628	6.81086	8.66969
116	1	1	8	0.714286	6.98655	8.33801	8.0968	8.10961	7.67567	8.05006	7.21897	9.39138
117	1	0	4	0.555556	6.11128	6.47653	6.43662	7.6766	6.88904	6.71772	7.57166	6.51971
118	1	0	16	0.444444	8.11287	8.43444	8.54964	8.39968	7.90769	8.18336	7.0029	9.30804
119	1	1	4	0.333333	8.65811	9.08646	9.35503	9.3137	8.6256	8.76927	6.83248	9.57224
120	1	0	7	0.666667	7.25415	8.0156	7.80932	8.36915	8.1323	7.2717	7.06386	9.1967
121	0	0	7	0.428571	6.72371	6.48845	7.04151	8.05265	7.68589	7.5093	7.88118	7.42834
122	1	0	5	0.571429	6.61909	7.0797	7.44888	7.1805	7.46152	7.15543	7.11526	7.70691
123	0	0	3	0.634921	6.28664	6.35098	6.18121	6.74833	6.27827	6.35106	6.06619	6.38459

## Sheet: Supplementary Data 2
6.428718226296712146e+02 5.438312810436837026e+03 3.455039105015088694e+02 1.802042107822870321e+03 1.720541182939178270e+03 1.205120490067697574e+03 3.643425833118431001e+03 7.274589532805634917e+02 6.053377537319136081e+02 1.302188163887034898e+04 1.304732233108091179e+02 1.755173149420589311e+02 1.345103919869924903e+04 6.074257705696131779e+02 1.226728969121980526e+03 7.193347898063706225e+01…
4.514154963212114922e+02 2.470773543465395051e+03 3.215362733728841249e+02 2.818203050107160266e+02 1.003764545180337223e+03 4.524998027068636475e+03 7.289889791431448430e+03 9.412933096773161878e+02 4.577511417809077102e+03 6.630393799309244969e+03 2.558447175606002020e+03 1.221597146438854793e+02 1.257550126673300292e+04 2.302749616659129970e+03 9.128244571628492849e+02 1.878122346892634553e+01…
6.022244634724302159e+03 9.636580905707318379e+03 1.995518960540079263e+02 4.180013841762480297e+03 1.213118450933009171e+02 3.570273151895107731e+03 1.790661633479503280e+03 3.844274731811992751e+01 2.493084591369176906e+03 1.530938704057385257e+04 3.797832791918990551e+03 4.311251446021623934e+01 4.693802876282609759e+03 2.270944312376658445e+02 8.513610450411057400e+02 3.442250213917178598e+02…
8.849280758703716288e+01 3.770549228572314604e+01 1.995561584195600062e+02 1.434558741344111468e+03 3.699029887838267314e+03 3.475016035156358157e+03 6.952731758895715757e+03 1.218000865875476109e+02 2.400923634934330835e+02 8.266487687721897601e+03 5.253840821674475592e+02 2.739655551991262655e+03 3.640696582221128483e+04 7.273156363569153655e+03 1.991422514597102520e+02 1.295734174584336706e+01…
5.260669688632076031e+03 3.633449376076464432e+03 5.688289009420967801e+01 7.155140550592311683e+02 9.465939606058874745e+01 3.729051000530221813e+02 1.028574337307222959e+04 1.611511056937312105e+03 1.573978085506907291e+03 3.128699007811562478e+04 2.368397446005995334e+03 6.733814362589545226e+02 3.894195761182530987e+03 4.857065726001899293e+02 1.059020786945340433e+03 5.017056870227103218e+02…
2.137956120262325385e+03 1.007278510746596476e+04 5.228679999087053147e+02 2.052407290957014084e+03 4.034914463687625357e+03 3.542586872319100621e+03 7.760471206803226778e+03 2.849094896579446186e+02 1.621640597148899303e+02 1.523863771248884404e+04 1.044900110893382816e+03 6.908695746292706019e+01 2.049269688335947285e+04 1.329977844574685150e+03 1.971472010795123353e+01 2.766811255662873918e+02…
6.200321081991805841e+02 2.736168868802190445e+03 1.926548929733491491e+02 4.284045747707223200e+02 2.898168603814407561e+03 2.278164988686624383e+03 5.881462578841736104e+03 5.162615772933770941e+00 1.061080625096332915e+04 2.358642773895676328e+03 1.002217510635148869e+03 2.684613879386798999e+03 5.489993532523112663e+03 4.164883887342762137e+03 2.121220385224489291e+03 1.525518845483681162e+03…
1.025892093631704711e+03 2.834709456751284620e+02 2.786776921752777980e+02 7.549768337089680017e+02 4.340434612223143063e+02 1.467435945535835344e+02 4.641819355281338358e+04 3.443450783708012750e+03 3.849419026398466031e+03 1.547422821379974084e+04 1.436703054783416337e+04 1.017180659197794512e+03 1.600690115960838921e+04 1.489214354826742965e+04 1.037269641834207334e+02 1.293214914067455084e+03…
2.335621642180985418e+03 3.562151561869334273e+03 1.299896134236419982e+02 2.522121359092015609e+03 1.251952833917242287e+03 8.719707696365231868e+02 7.422647279704781795e+03 8.430348022057185062e+02 1.733226360728871896e+03 1.401908708271258183e+04 2.159042707656276889e+03 4.438279162454770699e+02 8.638128491957511869e+03 2.085315867927370732e+02 3.840372861216217757e+02 5.537468510686876471e+02…
4.827959112314972117e+03 5.447706439191788377e+03 6.677228772418833387e+02 3.299453490044307955e+02 1.730096611660515578e+02 6.994419643976087855e+02 1.478636116594755379e+02 3.091241665284440842e+03 2.799046762328444856e+03 3.499522998212527909e+03 4.050064284923297691e+03 2.899435605617615693e+03 7.145825981487218087e+03 8.480809780840732856e+03 1.308174272957254232e+02 1.611001883142334464e+03…
7.248168165833437797e+02 1.112677460201670146e+04 7.339210596384735936e+02 2.003833065572231135e+03 3.997569131667033844e+02 1.093964738753295023e+03 1.182705411980857207e+03 6.762731173299775946e+03 7.778615135903142800e+04 1.939292320339084836e+04 1.807435307375638558e+03 3.637441386064457674e+03 1.643322442081414192e+04 4.463310617973523222e+03 4.543951755808575967e+02 3.229163599430281101e+04…
1.163141240638815907e+04 1.061366522268486005e+04 4.037863514268352674e+02 1.914119583596136181e+03 3.220447201237498689e+02 1.611987918938779330e+03 3.520119990607858199e+03 1.245362710141058869e+03 1.585057984038161521e+03 3.325962775528368184e+03 2.944512651547433961e+02 1.211267219856466227e+03 1.268423830315597115e+04 6.900092068527519586e+02 3.407941033621984843e+02 1.456867924259831852e+03…
1.690298174622619854e+03 1.897779782749673359e+03 4.418748020357760424e+02 1.000423163562239779e+02 9.467451848158742678e+02 1.121663098988119827e+03 1.924227878378335663e+04 2.569626057034531641e+01 3.912948008685557852e+03 1.175674182768390529e+04 3.360495400916363451e+03 5.277804420817923301e+02 3.111564515307636975e+04 2.806547220618054780e+03 5.510742895142133193e+02 8.016201317558129702e+00…
1.612389508286942373e+03 1.191464476215223158e+03 1.020075630973942566e+03 1.124072304668248307e+03 1.713443611863247725e+03 8.714149469664113212e+02 1.108535579031701673e+04 1.147198027843441650e+03 4.177113893584624748e+03 1.412260395794981741e+04 2.929355346726394146e+03 7.600407874015445486e+02 2.793575740516065343e+04 4.536200198850903689e+03 2.587710587409681580e+02 4.636577920447894030e+03…
1.323970885477628372e+03 1.188054404263370770e+03 1.502916890891856383e+02 3.205493403974288867e+03 9.041226034623553005e+02 9.697852257853041920e+02 2.356969478157687661e+02 1.347900896248581148e+03 1.256305331889232775e+03 7.316181911180317002e+03 2.310656712577766029e+03 1.378966229185587508e+03 3.409295787274428221e+03 1.701017075095196560e+03 8.681417457477371613e+01 4.519036749796211438e+02…
4.575825971011069669e+03 5.999180813503644458e+02 4.999668161798931578e+03 1.667779658401939969e+03 7.610541754602719266e+03 4.535439220946818182e+02 4.184729902300723552e+03 1.646901076904283036e+04 1.147774884347705483e+04 6.151076528423703849e+02 1.867876426499690569e+04 1.237818483664468476e+04 5.750215547644697835e+03 8.184074171329823002e+03 2.752762941546302045e+03 1.249694360523840624e+04…
4.056222724092064595e+02 9.869393168427848195e+02 1.100847944202851750e+03 7.625592095411673199e+02 1.574584085663910855e+03 3.990472828525078057e+03 6.859348001293264133e+03 6.207896840438886557e+02 1.592522587648704393e+04 9.791059121558393599e+03 4.220004372939877612e+03 2.289910661569352214e+03 2.558018966777580499e+04 9.774251427807377695e+03 1.451313891217030005e+03 2.404735450430955268e+02…
3.141674524052880770e+03 3.431824106670526817e+03 1.042928047305899781e+02 1.053953200092789984e+03 2.150108021307556498e+02 2.035590194831632971e+03 7.615100352870033021e+03 3.899154861396066281e+02 1.372192483516457060e+03 1.229070129794154673e+04 1.300886519491838840e+02 8.514962402142703013e+02 1.899305157688042527e+04 4.672710023907651703e+03 1.125114197106932856e+01 1.712379250495388987e+03…
3.821447221695406711e+02 1.144060786286233451e+04 2.511032907442794055e+02 2.350974322194968863e+03 6.817991244533438930e+02 4.674976225406704202e+02 9.007141405205227784e+03 1.234992567470129188e+03 6.956868097035986466e+03 1.243380197474302804e+04 1.004972617056215540e+03 2.570158366789534284e+03 4.907723516967851901e+04 1.067343171698412698e+04 4.366840730521154228e+02 1.162499297149482800e+02…
4.218512110980675800e+01 1.317784762827311624e+02 5.245740141008301549e+01 5.526994425093695185e+01 2.700191649951771069e+02 8.544683067191897408e+01 6.512924835078341630e+02 7.916835856853577980e+01 6.735837633741657555e+02 2.808585005084048589e+02 2.285116765552226923e+02 5.005185267588349696e+00 4.317765056995759778e+02 1.849057090073384586e+02 7.396825436436614609e+02 6.013528652725075290e+02…
2.850472929439943641e+02 6.709217340051420251e+03 4.318639250633791562e+02 2.028851941577383695e+04 1.457042340125402234e+03 5.496674423815198907e+02 3.830079342697193169e+03 3.130945832705691828e+03 5.281436055408838911e+03 1.590753938172732887e+04 3.917247577371580974e+03 5.067738254235172462e+03 1.852288096008242792e+04 5.460620721494379723e+03 7.315892794423953092e+03 1.061642708288740323e+03…
7.986557602761234875e+01 1.501672135155903618e+02 5.968273115272572795e+02 5.677236740741738004e+02 4.628571515211187943e+03 3.519161589318302049e+03 1.920121676315499144e+02 1.189731583006071105e+03 1.314914909353821349e+04 6.788334059155579780e+03 5.044091995701362066e+03 8.681605972795122170e+02 1.549730784665909232e+04 1.459336406948141848e+04 8.280188971345505706e+02 7.762535114020540732e+02…
5.736781938677120252e+02 4.105510585582916974e+03 1.061240819317929663e+03 3.851860750258160806e+03 2.910847004220002532e+01 4.075609108521542112e+03 1.342847928162937933e+03 3.128293267979021834e+02 5.984024976529042306e+02 6.005188290661289102e+03 1.331846940582881622e+01 2.345147459620173777e+03 3.852271349596390792e+04 2.102477547864022927e+04 3.626569525374849036e+03 8.928032101081495284e+02…
3.227078850355436543e+02 2.660036410888620139e+03 1.450004265402133797e+03 6.211110218577210418e+01 1.504246342546468668e+03 5.378508138696777678e+03 3.683592552778152367e+02 1.610210130487433162e+03 1.019106106577474549e+02 4.242589068093438414e+02 1.092354154976085056e+03 2.762717078148504584e+02 1.354272704130955162e+03 1.271959330645379396e+03 6.178252232616184301e+03 4.989976501471008305e+03…
4.910610889198626978e+02 1.454615734975494377e+02 8.383209234215409822e+01 8.501767550690627218e+01 1.826375213597987397e+02 8.127286213833440343e+02 1.087929080413108204e+04 3.592459106907887190e+02 5.893524279328566990e+03 1.482380630830174050e+04 5.683873774845221305e+03 5.748564629429196430e+03 1.501630490161030866e+04 1.470553600048794806e+03 1.226461140618382757e+02 1.546231350197553667e+01…
8.736016298866422858e+01 4.288270929604285016e+02 6.585029269694381071e+01 1.711325432670033706e+02 1.223868598186962657e+02 8.233001803037176103e+01 1.273623068312835358e+03 8.497934299757314420e+02 1.635588820441575990e+02 8.929981976337606397e+01 6.858081125077768547e+01 3.782747949966736201e+01 1.839344436951068360e+02 8.671345047254014560e+01 1.480922293075596770e+02 1.047081258604140857e+02…
7.293444858530974670e+03 1.519151488910444641e+04 1.012954302101001986e+03 5.876083361590198137e+02 8.115991559692588453e+02 1.979652470873764514e+03 6.035979750138581949e+03 6.111289124586015475e+01 2.193001937251628988e+03 5.265136419264996221e+03 9.694031544787962957e+02 5.781199467126564286e+02 2.485033649938572580e+03 2.617978371183556874e+02 2.821265479308007798e+03 3.790320148199175947e+03…
1.407543734689973235e+03 2.101866094623211723e+01 1.260269805700246025e+03 1.272132799159735157e+02 2.766895933528149180e+04 3.773019634821695035e+03 1.827309994094786589e+03 5.354817693267006007e+02 1.387160838763475340e+03 1.802111192301800600e+02 6.077865172549060162e+02 1.012539555213738095e+04 1.173376853324502491e+02 1.032485221783851784e+03 1.351360553010376861e+03 6.680323581117598906e+02…
4.050186782613198829e+03 2.666160457164164654e+03 1.410062935202459471e+02 1.319938167262055003e+03 5.738691454480594984e+02 3.715820832749798683e+03 1.611132921725322831e+03 9.924845261108034720e+02 2.468390096971090315e+03 2.743823389572219639e+03 4.210070083102560602e+03 5.065128724888935722e+03 9.675843345020679408e+03 6.362623950071917534e+03 7.015037463886588398e+01 2.120392833218455053e+03…
4.382177641045270207e+02 1.314555620850894968e+02 6.773098708907288028e+02 1.902767446165055105e+02 2.046249362216119607e+02 8.939520230646652408e+02 1.951903962105045878e+02 1.858974705483994057e+03 1.119851758337709498e+03 3.574323260541146396e+02 1.514412537983139600e+03 1.697007700060290460e+02 1.882665980949275593e+02 1.388565860865294781e+03 2.521310611948641053e+03 2.684684665644721235e+02…
1.529671470001315129e+03 4.435773305110801630e+03 1.111991459311683741e+02 3.688342291044506510e+03 1.428292123090548330e+03 1.594400388981477363e+03 1.582856845776071714e+04 1.385461848007262006e+03 7.716536308842086328e+03 9.500626500157899500e+03 1.474343959048552279e+03 1.065032236621365911e+02 1.474735703032162564e+04 7.780574951017665626e+03 1.573899040650202430e+01 1.655388268994151701e+02…
2.313734137720614854e+03 5.671730995582513970e+03 7.599318319716640872e+03 7.836161972539285671e+03 4.743196465995170911e+03 2.376816066557370050e+03 1.838316567553192363e+04 5.079485698858473370e+03 9.206572091728099622e+03 1.160603164137713065e+04 4.597403645202042753e+03 5.962877115030380992e+03 2.023509498222385810e+04 7.325200151970772822e+03 1.689163521457325032e+03 4.169209848685579345e+03…
2.097321595863860750e+02 5.978987472814607429e+01 6.236289007327459331e+02 8.569615266318609770e+01 9.919019115224406278e+02 1.115456119945227300e+02 1.425469704629427952e+03 2.428019475516211116e+02 7.337002651677032645e+02 8.023974141516548571e+02 3.312691157238375581e+02 3.610806184954653872e+02 2.655712095329197382e+02 4.096153096088190182e+02 3.590964015353166019e+02 1.737981135738946818e+02…
5.600282834274066772e+02 1.518716900451873641e+02 2.200719591126577779e+00 3.665527199744379914e+02 1.253807725124217853e+02 1.072039536003971847e+02 3.754429340410765690e+03 1.959654469642221557e+03 1.124349629424260456e+03 1.729651408292231054e+03 1.893580921865028131e+03 2.056205800626188284e+04 3.150504638624069685e+03 1.580368705791229559e+03 9.138584469918662307e+02 7.207104803864859605e+03…
4.003844909451918710e+01 2.490804987308528780e+03 2.264429052733255787e+02 3.845241145452877845e+03 7.316282737165304084e+00 7.394035121911122133e+02 6.116927914509282971e+01 1.451074964795158394e+03 6.388554703025383787e+02 1.501675791019283679e+04 4.990418446205480905e+02 1.306358290634246487e+03 7.824610671995338635e+03 3.652218749719704647e+02 1.899902924083298785e+03 2.061577155037323621e+02…
2.955056957967291510e+03 1.535250160240676087e+04 4.798756250295416521e+02 4.936348959412826844e+03 1.124055854858579551e+04 1.092686165766871272e+04 1.628315638127530110e+04 4.997248019190304831e+02 1.403935038281197740e+04 1.668057350873618634e+04 2.752058842561741585e+02 1.698404232495000906e+04 1.235341372590263518e+03 2.596128283472110638e+02 1.627923172236502978e+04 1.725502989373893433e+04…
4.930326979725659271e+02 8.866426932695270807e+03 4.330421768132193392e+03 3.254855433040521348e+03 2.583315149718613611e+03 1.577640243225630172e+02 8.942293653851982072e+02 7.377525267929993788e+03 5.518799950590781009e+03 8.785030082385197602e+03 1.612882395032305431e+04 3.598781579545437580e+03 2.472120215410972378e+03 7.417310668523599816e+03 1.273543516207256062e+03 8.738391989318701235e+03…
2.306500955065736889e+03 7.063912362011385085e+03 3.238820942571434443e+03 4.202382841673430448e+03 2.165000561103972723e+04 9.435505533769722888e+02 7.138100116956686179e+03 9.604756813982706944e+02 6.592101782879818529e+03 1.055629609801714651e+04 1.161119392483739830e+04 3.750272163061185438e+03 2.300746758931193472e+04 3.131074789879671516e+04 4.799647649189143522e+03 2.328878247500097132e+02…
4.779842403932332786e+02 4.497861937432448940e+02 5.545792525938801276e+01 1.170491912518244106e+02 2.744444388829979744e+03 2.431321756591610665e+03 2.409564350157458466e+04 4.453672872278376644e+02 3.322931942713116769e+03 2.638067041465650618e+04 1.901989580095961855e+03 1.394152021467957411e+03 2.525667278943773999e+04 7.522031229039313075e+03 1.666259184595354100e+03 3.295910397248063077e+02…
2.902184114444644365e+02 9.449855875537048178e+02 8.914898397409773452e+02 9.751361443193474088e+02 2.977825474281387415e+03 6.130433475318758383e+02 7.820348782503456277e+03 1.623719980284190569e+03 4.108915766030859231e+03 9.995153161912248834e+03 2.487091700978978679e+02 1.570165500233833882e+03 1.971915419718093108e+04 2.457966379065364436e+03 3.035390500827301821e+03 1.692054639794260140e+02…
4.611082259703828754e+02 1.095281711180925959e+04 4.283759237015240018e+01 8.649921997054543681e+02 3.295777615339032764e+03 1.025066243716556746e+00 4.663008884048578693e+03 2.994325592320042801e+02 1.402917872848141087e+03 1.690837138680585440e+03 1.411513961928669005e+03 2.608261429105009483e+03 3.471104851220519549e+02 1.611074369306055587e+03 3.848649226893655850e+03 1.757924658720603020e+03…
4.643599869246232856e+02 5.163754641538255328e+02 1.279429127369467807e+02 5.796998983763066917e+02 7.421774386181236878e+03 1.512065182919800463e+03 3.181365764930214482e+03 1.635216146321233666e+01 4.517070042663495428e+02 1.625629757537717524e+02 7.717444499860322082e+01 2.105900300117320683e+02 2.779492609132453822e+02 1.118087529546585029e+04 1.736735620340774346e+02 1.113158053489283716e+01…
2.036897844279792116e+04 1.691029938929182890e+03 9.511991282801042189e+02 9.560783442966805524e+03 2.402825156328577577e+03 2.455786400811349210e+02 3.322570657675441907e+02 5.801748500539376607e+01 2.049327482024559686e+03 6.149725111161212681e+02 6.173590469033561021e+02 9.124132132635452308e+01 6.700209587352055962e+01 8.754371699449418429e+02 7.268139544805428898e+01 4.166484206785400488e+02…
3.997540130916491421e+02 3.695862357710760079e+03 3.073194335784147825e+03 1.537292480976304319e+02 2.114379627561716859e+02 8.450177729584006556e+02 9.363483930212409177e+03 6.288716169938610392e+02 4.245822440165470653e+03 2.230740800908553138e+04 2.567309087156789701e+03 4.269424135994782432e+02 2.204734773081251114e+04 1.374782188137292849e+02 6.126553605239351441e+00 1.984024698167202587e+03…
1.364564327312302794e+02 1.426498021251467208e+03 1.309247741088612997e+02 3.209436338277501477e+02 4.594194559898567150e+02 2.067835758129973556e+02 1.573154491635901650e+03 3.477748564619371336e+02 1.110176747714850535e+03 3.683502216092634626e+03 3.859138806086664772e+03 5.145644444417822342e+03 5.757416858774824505e+03 1.978548303039588063e+03 4.002524066198975561e+02 6.680139512990277581e+03…
8.419161102501584537e+02 2.262568785720146934e+03 9.032998338913671432e+02 1.288939828242278281e+03 1.194176219694373913e+03 6.102071624989350312e+03 2.600240498745478362e+03 8.797602544683427368e+02 4.900503025956861165e+03 9.090292739858185769e+02 3.779879533490671406e+01 1.022807842061979642e+02 8.925754065368982992e+03 8.602772158217122467e+01 5.807215731330416929e+03 1.123654048452338202e+03…
7.807356921650562072e+03 9.526966465498326215e+02 6.325916357654899912e+03 8.222017250269821034e+02 4.778626836323371208e+03 7.837344490992559258e+02 6.105795158732105392e+02 7.204188025761600329e+02 9.628936010828883809e+02 2.575189626313952886e+03 1.654610890496214097e+03 4.767972596367800179e+03 5.749809453333650708e+03 4.685964450425249197e+03 2.068443187928584848e+03 3.028977422674593527e+03…
6.050432098365071170e+02 1.205912048560247285e+03 6.479156983410094028e+01 1.252556296117820125e+02 2.238167169414766704e+03 2.013662277580725686e+03 9.722716348286292487e+03 9.755630126358589678e+02 9.763678222445277015e+02 1.885557492843217551e+04 5.190209157457277342e+02 3.156200684534194920e+02 9.258501089444534955e+03 3.332400388312760697e+03 2.503314183445782874e+03 1.432462686943939900e+02…
1.122822890318555665e+03 7.033957091537159613e+03 8.868703779321957370e+01 7.747313117834319200e+02 6.475036084311336708e+02 9.936682841949482281e+02 2.700587498923664043e+03 6.860513021015557378e+00 7.830040725337189542e+02 8.142034028251877317e+03 2.214595818862435692e+02 1.706712144861987497e+02 2.394957189778492830e+04 3.949003956377155191e+03 8.617103119830433400e+01 3.673056891066045182e+02…
1.451613599025438894e+01 1.357474539035390990e+03 5.143048872975316499e+01 4.991752472796577536e+02 7.222061535702399624e+02 1.609762581948264426e+02 1.874176237437753571e+03 7.255291154305850476e+00 1.091797146855196297e+04 6.424724093181965145e+03 3.837482035503932565e+01 1.633353973299295774e+02 1.543894067391869612e+04 1.120819116524023684e+03 1.045500933463260299e+04 3.964518165626980135e+02…
4.521645821573225703e+02 1.781439422761795186e+03 2.053491926619583126e+02 3.809174491223726591e+02 7.572996859087778887e+01 1.704243336806880279e+03 5.473216466150336601e+03 8.151165076083736949e+02 9.952491477722041964e+03 1.234134452073989996e+04 5.810413118756372342e+00 6.159909003648498356e+02 1.356795227845560294e+04 2.104974469185312387e+02 5.797810330325976480e+01 4.270869887537252225e+02…
1.756430457812516011e+02 1.552225327622214536e+03 2.728853321097304274e+02 2.416419248360738948e+03 4.085036875789216083e+03 1.172554570261267486e+02 4.605563927797787073e+03 8.571893153888555617e+02 1.341134615926244624e+04 6.979178284454776076e+03 1.737286387113008914e+03 1.970868386070866904e+02 7.178030283811258414e+03 8.119572991259745322e+03 4.075465488897897899e+02 1.064072884133532625e+03…
1.455393972981569641e+04 2.220676979869447678e+03 3.976570617853906242e+03 4.566379898118059828e+03 1.558178127088061501e+03 9.394813359177071106e+03 1.384952696599766796e+03 4.259717580500622489e+02 2.977594119793780465e+03 1.772177391748121227e+04 2.287463693818473530e+03 1.304328792092576077e+04 2.719482675893183841e+04 1.989603639534456306e+03 1.422635884743703173e+04 1.959671863558579571e+04…
1.467754654836170047e+01 1.233198328947168534e+02 5.957202352386284616e+01 1.565666021186375929e+03 1.162552140015918383e+02 6.874270112714219749e+02 1.890307651455135272e+02 2.884886684765305063e+02 7.000995066577888792e+01 2.297369405560324367e+02 2.204882446346771872e+02 5.062185055880371465e+02 1.083744526058258106e+00 1.259519750158544156e+02 3.486148077600749389e+02 1.976646580173356256e+02…
1.117166273654009501e+03 3.970834119968424147e+03 1.088945420118131011e+02 2.392986879251506878e+02 5.091642691720971015e+03 9.509034629864605677e+02 1.604326824126206702e+04 4.988244611964385200e+01 1.211418898174558308e+04 3.995697279558237824e+03 1.208727122034016247e+03 7.679736453172981214e+01 2.314680833832516510e+04 4.008357803160786261e+03 9.965446137920545766e+01 2.895300744838903029e+03…
1.416609179968675960e+02 1.334748003578302814e+04 8.949089509779230411e+01 5.431716116952042285e+03 1.235434778155623405e+02 5.656700846149494737e+02 1.333773418509920157e+04 2.358279292045060913e+02 3.500481758715635806e+03 6.287730037184835055e+03 1.944998788600871364e+02 2.235248334193885853e+02 2.604509685653155248e+04 8.806249895085202297e+02 7.993417618958795856e+02 1.101045970930666584e+02…
1.539261655285411143e+04 5.029596582189359651e+03 4.012469187192642494e+03 3.803677359915213430e+01 6.075694743793188763e+02 1.953549352584531789e+03 4.543176436080329950e+03 4.861940445260757997e+02 1.217716277814899513e+04 4.424736331865158263e+02 1.474412127901783833e+02 1.013849759073639575e+03 7.043413920800492633e+04 1.010595578028269483e+04 2.560124664356209450e+03 2.948877145559206838e+03…
5.125030409658827466e+02 1.244120913973497551e+02 2.355461211912837882e+02 8.297972521269365416e+02 2.204422541467909298e+02 1.549500883401981923e+02 2.270684132929205532e+02 9.070045397428488059e+02 1.821721494377534327e+02 2.756165519605949044e+02 2.477056678332366459e+02 8.854610896424580346e+01 1.341187514838330344e+03 5.179322868259259849e+02 2.828612642541543210e+02 1.290497431038877494e+02…
1.373249518260737204e+03 2.725474773448061114e+03 4.590595760772588619e+03 1.126789790294236582e+03 7.873128724922921720e+03 5.354893981214091582e+03 4.700239499760899889e+03 5.328388558861354977e+04 1.183933584932201302e+04 5.553571805359699283e+03 1.349739814149832819e+04 1.213053876720419976e+04 3.702618523510255909e+04 1.908783140302815082e+04 1.138020987580695646e+03 2.465890255922195502e+04…
3.675954640309082038e+02 6.919955435446006504e+02 6.695098183559889549e+02 1.951545074208593860e+03 6.810095650265920142e+01 3.579789259050447981e+03 7.734663644297638712e+02 2.029628307218364625e+03 7.394980831205109098e+03 7.729015817852297232e+02 1.341687688832000276e+03 1.341097815856458055e+02 1.300116363759040905e+04 3.576743357829719116e+03 5.710823800764213047e+03 7.625636941805817060e+02…
3.437228589601564295e+02 4.665575017636767370e+03 4.583424152467478621e+02 2.305851203750287937e+02 3.048067176526318690e+03 9.967515969507577438e+02 1.566797857218673016e+04 3.063930045724916909e+03 7.537311817930601137e+03 8.149577367740765112e+03 1.031001528813621917e+03 7.143949912303403948e+01 1.585451763651605324e+04 3.012942291096824647e+03 1.489978138568145823e+03 5.233803792957230883e+01…
1.766256684424932246e+04 7.900774409773534899e+03 1.327096283370045057e+04 2.214682300307757032e+04 1.431974345644415735e+04 2.510577449130339664e+04 2.299210698098804642e+03 6.671626362535153021e+03 2.921281942497993441e+03 8.924468718765809172e+03 3.677777664765846112e+03 1.504934723040234530e+04 2.388153977046531963e+03 1.729348438182800010e+03 2.498976435838002362e+04 1.774299740994057356e+04…
3.053811834926556003e+03 1.642973006492878540e+03 3.399661224845792162e+01 6.412082931333026181e+01 8.593681892016984420e+03 5.087423292331433004e+03 3.959727504394564676e+03 1.578338546161669910e+03 1.361098088420466411e+04 3.003417426076141510e+02 5.142689182499284470e+03 4.796827849509735415e+02 1.172757058179489604e+03 1.240659972873562992e+03 2.579096921569853748e+03 4.542125391256670923e+02…
1.391215857950666987e+03 7.862228102127171042e+03 1.076104548907910896e+02 1.433698553552850967e+02 8.001871862596422034e+02 2.160651967500635237e+03 1.532383436236970374e+04 8.168137940480556836e+01 2.291067842420194211e+03 6.481022566133038708e+03 1.346709618995535266e+03 2.953302988785963407e+03 2.868836250839541390e+04 5.862058889173223179e+03 2.358538249909539445e+03 4.803169672409361368e+01…
6.508503754620606969e+02 2.390508841247500186e+03 1.204893776138842213e+03 1.363427772921034489e+02 8.782682196096999405e+02 1.241598435621704084e+03 9.329899958715981484e+03 1.769308723510459913e+03 6.194456569240501267e+03 4.721941590299504242e+03 7.061556958187117743e+03 7.464123102443613789e+01 1.089775289881790195e+04 5.771508846965726661e+03 1.497377439367950274e+03 1.422896447571902854e+03…
1.171765330554670436e+04 5.249124852808334936e+02 7.636477231012136144e+02 9.732573300513033132e+01 9.482006780098379295e+02 2.196901257924931997e+03 1.374015598270043199e+02 3.421064545358270834e+02 1.689346690755545296e+03 1.157814400157894170e+03 9.534595191963292393e+01 7.355138432051821837e+02 1.808318242444855969e+03 4.676602009665626611e+03 6.263171319188175090e+01 2.218963957945193215e+03…
1.829076010854859362e+02 2.865314286206705219e+03 4.091745418537029195e+02 4.728437339282881112e+03 1.955437522128968703e+04 7.634886728292103726e+02 9.548532311693248630e+03 8.350861442461062325e+03 1.164151041973744032e+04 1.349489450918290459e+04 5.028434332446166991e+03 1.599729034951081076e+03 2.630993302319165014e+04 1.125198657339350211e+04 1.473077250804696405e+03 5.871130166773465220e+01…
3.048913799780002591e+03 3.832083831762061436e+03 3.569246664227719634e+02 2.582008226278922393e+03 1.298656405858255994e+03 2.393190404438960286e+02 7.355703904568237704e+03 7.321305823642939004e+02 1.504310658585875444e+03 3.308563139788386707e+03 3.393731748976927634e+02 1.862939007869845511e+02 1.089951360952516552e+04 9.266440244616002246e+02 1.923476212918569672e+03 3.516571320654399187e+03…
6.395234048833533080e+01 1.986804282671830038e+02 5.645134198498041656e+01 8.132804801979749243e+01 1.840385468739184034e+03 2.317056769683622974e+02 2.954970859702240432e+03 3.267362277245564428e+02 3.372573624369590107e+03 8.705678655511303077e+03 7.372148951533113177e+03 4.992582252662130600e+02 9.659829696243141370e+03 6.223957159353518364e+03 1.641935092563289572e+03 2.393434922639200067e+03…
1.666188149630721398e+02 3.910174821984884943e+02 5.719342346994387754e+02 3.722599476193773853e+02 7.580925081334574145e+01 8.052635070844797838e+02 5.864521897065663325e+03 1.334098909053710429e+02 6.574893717508133705e+03 1.448755727633205970e+04 4.518745298816438662e+03 3.007508473136045950e+02 2.257761176864827576e+04 5.080977958176272296e+03 1.104340534463327231e+03 5.800009595146653965e+02…
1.491608786258313330e+03 3.905130059229126971e+01 1.688957992364575375e+03 1.893727559644187579e+02 2.924761761595262897e+02 1.345700243899027100e+03 3.848152756919316744e+02 5.545358651218905521e+01 6.884457421641885048e+03 2.879712905930186389e+04 4.330467328085069880e+02 2.482459099172202599e+01 1.073790670056323142e+04 1.089560668541728546e+03 6.101741101916531079e+03 1.052606324753518720e+03…
2.276720095837284316e+04 3.947052778400765237e+04 1.407165478528746689e+03 1.696821997328580983e+04 6.076137582705412115e+02 1.007823587370043356e+03 3.054223502627350899e+04 3.591584751713187416e+02 2.382012880864474027e+03 2.692440715892706430e+04 3.943521853733890111e+03 5.085332318432898319e+03 7.834251691809060867e+04 1.257885868697736441e+04 5.938210463018263852e+01 9.551917775838913940e+02…
4.929653280422706302e+03 2.113205669426929035e+03 2.101063854882353553e+03 8.712300640583518430e+01 2.214318458810862467e+03 2.260146675009508215e+02 1.217589621764908952e+04 4.215901270436881418e+02 1.910604572291663999e+03 9.413157081201012261e+03 1.386183676294335214e+02 1.001930429395431617e+02 8.495534327446313910e+03 8.572148925199434188e+02 1.122547497065901609e+02 1.336737569239633103e+02…
2.588677233814186820e+03 1.160105581528384573e+04 7.938200349638232183e+02 8.784351246682102783e+02 1.930877767504431972e+02 1.460339204785478159e+03 7.211880071710907032e+03 4.178481420555027803e+00 7.407889652442591796e+03 3.238557230154721765e+03 7.225085290845441932e+02 8.059200197379071824e+02 1.800538406492350623e+04 9.414683225539771456e+02 2.237130919182169691e+03 4.185271024038661380e+01…
7.947594432932086193e+02 3.000538670923397717e+02 8.229689251529175920e+01 2.194616293186171845e+02 5.896519022112335051e+02 7.126875172625851746e+02 1.001617075888556246e+04 1.567862845520247220e+03 7.996089482410693563e+03 8.330648441812179954e+03 3.088694282415024645e+03 1.637021859909905743e+03 3.879639927428883675e+04 1.126820860278413784e+04 6.374280435338291682e+02 3.766131974377441338e+02…
1.031986813046716378e+01 2.097779784808452508e+00 1.996281054580192347e+02 9.696790193651551135e+02 3.424148715236641038e+01 7.368834282648527960e+02 1.289156297705506304e+01 9.231013180752087237e+02 5.637056390786131033e+02 3.494028136933299606e+02 1.413216095871883454e+03 2.488746003468083472e+03 7.807702311072638395e+02 4.406264451025143899e+03 1.985439438599796063e+02 1.093030063089511827e+02…
6.251293399429824831e+02 1.815872556235704678e+03 1.184095916520279275e+02 1.580514078639075933e+03 1.466073146554371669e+04 1.275998015242079902e+02 2.690023660665390707e+03 7.069232804410268045e+02 1.136912267080204657e+02 1.089575663630235431e+04 1.659685489977473480e+02 2.431059947454002668e+03 5.570419352612602779e+03 2.489143676033365296e+02 3.127106530770991810e+01 4.184060894265045135e+03…
1.045027984933176640e+03 1.364118186694189717e+03 3.496050182776709221e+02 2.258792998255846669e+02 3.016990241154941396e+04 4.538636262670074188e+02 2.013297173352289246e+04 5.663897950054149533e+02 1.161956355118339388e+03 1.871808785166514281e+04 9.597782987140964906e+03 3.432191604367997206e+04 8.289490346753127596e+03 2.260891009560344901e+04 4.833805625535109129e+02 1.956489063920598483e+03…
4.748981070419076786e+02 5.990717111775648362e+01 1.376040885210977933e+02 1.552608696408399283e+03 1.011531233431286068e+03 2.996680261198183075e+02 7.805083432417910672e+02 1.496603714170293244e+02 4.940564724003394986e+03 7.430820530176461943e+03 5.638905469208635623e+03 4.149976661731762761e+03 2.762545958484852599e+04 7.839816975881438339e+03 5.103901246192695140e+01 8.316489649032140733e+03…
5.951111262988596536e+03 2.812607470986031331e+03 3.506013813477734857e+03 1.568026878020962386e+03 4.136571832840919569e+02 5.620752007892489019e+03 4.047414874262522062e+03 1.254259871307188405e+03 4.276826900824880227e+02 4.024087065210878222e+02 3.404387359557932200e+02 1.734361549029096068e+03 5.340445267685887302e+03 1.948525171893104186e+02 7.311317596253405100e+03 5.749135016325558354e+03…
1.364747477194799467e+04 1.954494481350672868e+04 8.018378494981276390e+02 6.790515448058235961e+03 5.160781155407700680e+03 1.858075555942240726e+03 9.624615341698496195e+03 3.259202506504086159e+03 1.171504119200714740e+04 9.947322856458868046e+03 5.503787091929209055e+03 3.293031424967965677e+02 1.434795760864340082e+04 5.783297349468986795e+03 9.720752479087570464e+03 8.872431295416285138e+03…
1.398571804878009459e+02 6.318847229132034045e+02 4.534288335392609781e+01 4.661492744673318498e+02 2.217735751971890750e+03 1.673342590747743770e+03 1.665354689457066115e+03 6.066189795532725384e+02 1.705754073357926472e+03 2.264566141970522585e+04 2.874589186087494909e+03 3.033332675307054274e+02 5.539071184474484653e+03 8.420672653755797000e+03 3.107467162308724255e+03 3.504678418541641804e+03…
3.231666386687154500e+03 2.078726429399477638e+03 8.811406432653404408e+03 3.009585741238183800e+02 1.259969033059720459e+03 4.123355533356448746e+02 5.692388034788650657e+03 1.139286330195654591e+04 1.083243034698444535e+04 1.346190105992910685e+04 6.214037976569468810e+03 3.356008256950188752e+03 6.308224700190495241e+03 9.200821327203193505e+03 6.922105463362886724e+01 1.128266501259552570e+04…
5.396307608048945212e+02 6.011828072419155433e+03 1.519340759490147775e+03 8.542983036376044765e+03 2.807350597206750990e+03 1.535195585554664831e+03 1.135255483643023217e+04 5.950782020272544059e+02 4.156659720137670774e+03 4.833949019236372260e+04 6.628048687608129512e+03 4.700271312789132026e+03 4.751920095459365984e+04 1.125600759109948012e+04 3.586834203026073737e+02 8.861731780143393280e+02…
3.370225170498796388e+02 1.704188970291846488e+02 3.959936479488670216e+02 1.671608059753195903e+02 1.433258660137651759e+03 1.657949915668048391e+02 4.964854092560436811e+02 1.418216657264455534e+03 2.213788338119678940e+02 1.899731905039118089e+02 8.843764914965246362e+02 5.813210676922764151e+02 1.244412943003096643e+03 1.625495579555970664e+02 4.356960116551559850e+02 7.323914375565911541e+03…
4.380508914581075715e+02 8.597308995896608394e+03 4.135111304279683281e+03 3.644455489547660363e+03 6.210881668845045169e+03 8.651700305499376782e+02 3.452878595278019475e+03 1.401256853207964468e+03 3.805287654926969026e+03 5.375534254919766681e+03 1.014238562957183376e+03 1.595558169101316537e+02 8.915409372019712464e+03 2.522749875687758049e+03 7.877817274544109978e+02 1.063300308501987274e+03…
1.278320846132633761e+02 2.077037626705709528e+01 2.147439934399203139e+03 8.898718485256705435e+01 2.535147420160570846e+02 4.413478736246650442e+03 1.107481841617433020e+03 7.951793010112977527e+02 9.548891566883927453e+02 8.506253067578978516e+03 2.123674226604031446e+03 9.747343199372090794e+01 1.685489249507599743e+04 2.681636221797038161e+03 2.375592853370505054e+03 2.227528456206010105e+03…
8.160801129506688767e+01 3.536439312127499306e+03 3.858010848361561216e+02 2.315852761798092843e+02 8.120486625160034464e+02 6.635843968413428229e+01 1.043893065531665525e+04 5.395844385651549828e+02 3.540504098476006220e+03 7.838907182469642976e+02 2.552004214989299271e+03 2.898591997454646389e+03 2.215647250324072957e+04 2.773234770636967824e+03 4.200441187577053626e+01 6.196769654920933590e+02…
1.389577649261520037e+03 1.031512017307198676e+03 5.662868237691952800e+02 1.115273881829219363e+03 6.687121448106757271e+03 1.664047145253956842e+03 2.093107494924805451e+03 1.715293182697177826e+03 1.046607275392133261e+02 1.228165766669817685e+03 1.761783808580098594e+03 2.875508689260022948e+03 4.379041621112430107e+02 1.504278709556371268e+03 1.845987171711897190e+03 1.303282617969619196e+03…
1.684627687243764058e+03 3.361258027512970870e+01 5.509028093480193178e+01 7.471095715142240579e+02 4.178966426817626143e+02 2.890212702587006675e+02 9.493226429766013098e+03 9.416853535978430045e+02 7.183445633984098095e+03 1.170530542292415339e+04 2.864344190189377514e+03 5.661566932074360011e+03 4.261160726118476305e+04 3.082058805566768569e+03 1.497596823408739965e+03 6.954324246698844263e+02…
4.986404727531099468e+01 6.500525917507411577e+02 3.994556470344186891e+02 4.520922654093714641e+02 9.253189519002589805e+03 2.013725760809262283e+03 4.466924557294763872e+03 3.912139608377198385e+01 4.243407498239588676e+03 6.961302254173779147e+03 8.665285051757846304e+02 5.032874393360118574e+02 1.405130732881040967e+04 1.012856997209163069e+03 6.997198738420588597e+03 1.545192227736283940e+03…
8.256528948900127318e+01 2.371427567833615768e+01 1.893929201689147988e+02 3.077085868702323296e+03 3.574744005854161060e+02 9.882985183995232319e+02 4.314681420195175860e+02 3.426156542995319398e+01 2.446188673066744741e+03 3.803307382212511129e+03 3.309084471937721332e+02 1.977160888694502319e+03 2.378618591133944938e+04 2.283624667296049893e+02 3.442549980717481048e+02 3.882678917814773172e+02…
1.763823948165649654e+03 5.200130701748765887e+02 1.635216923593880438e+03 2.853419835832364271e+01 3.795912470073153600e+01 2.487038517152909662e+03 1.277092361880939819e+01 4.486920094782606157e+02 1.022862828599883755e+03 6.223812619587449262e+03 1.168473793584121950e+03 3.852076662875214197e+02 9.073597663761300282e+03 4.062049619929627511e+02 2.169089465115925577e+03 7.295122314075450731e+02…
1.236779442416165722e+02 2.004650647246796098e+03 7.931470275976072060e+01 2.582252582334175258e+03 8.416249203984025371e+02 5.057130902824465011e+02 1.931484163648040703e+04 6.792629218367571831e+00 4.901863615144255164e+03 5.091134164476675323e+03 1.646113316063700495e+03 9.443965243003988519e+01 1.437960777130107454e+04 7.811535019468492465e+02 1.395928565074230505e+02 3.083565330537577211e+03…
1.685369847187145069e+03 7.130916179219386777e+02 3.467517525398150724e+01 8.259922844960436805e+02 3.013186488023126230e+02 1.335670794692617847e+02 6.330610535051073384e+02 3.724003025858778670e+01 1.329800563801264980e+04 2.295797085532630808e+04 1.914019656607598563e+02 6.805588125442464786e+01 1.290989896759817930e+04 3.246952229325530226e+01 1.147553466646290644e+03 2.915736721197714019e+02…
5.735742572226821494e+02 6.736518100459089737e+02 1.846882883129819902e+03 6.459159182651283118e+02 1.114607423599434469e+03 7.990102999094551706e+02 1.801323314788877724e+03 4.195368870669948080e+01 2.102734426018829254e+03 6.472888716934081685e+02 4.638672264345527196e+01 8.018389349374651829e+02 2.490109502274184194e+02 3.720369381057631131e+02 7.779339624104233053e+02 7.345533667501046304e-01…
2.493159560979707692e+02 6.219906667472213485e+03 2.335042889670109616e+03 3.232486340019353065e+03 5.151720476983158733e+03 4.352694230191419251e+02 4.762612009628471242e+03 6.873926016797312286e+02 4.132104679781533378e+03 6.465652363837312805e+03 3.306062443859898394e+03 7.967278126058899943e+02 1.665813885016939093e+04 4.306668354024646760e+03 2.788612848731610484e+03 5.166583068269219439e+03…
3.347408957654145070e+02 7.633408870770483645e+02 5.428089588607450366e+01 9.143582130573254574e+01 8.280972592792396370e+01 2.173651009247411423e+02 1.490444279814237780e+04 1.511896610633603757e+02 1.000451513549572701e+04 1.142854805922762534e+04 1.917941235030845633e+02 3.464082257091845349e+02 3.460542418476145394e+04 2.625151456643940037e+03 1.474719213665357529e+02 1.298100379297912013e+03…
2.157736739273123931e+03 3.322030396012531583e+03 4.103177687822760618e+02 1.925851379957414338e+02 2.641877918111403687e+03 9.173719616834699764e+02 4.392369755066938524e+03 2.737617269638303696e+03 5.859323350129274331e+03 6.695278603852637389e+03 6.839075215300893262e+01 2.906791701431035904e+02 7.738434741691892668e+03 7.908829727555098543e+03 2.499361897364919685e+02 1.552964248652422839e+03…
9.608511045673377566e+02 5.423015406650697514e+03 1.180523308566573178e+03 3.153359588275320220e+03 4.251694102833595934e+03 2.874848231321691969e+02 5.581882968835050633e+03 6.378556419492655323e+02 1.407731906974446929e+03 4.532909078193188179e+03 1.921250319870777730e+03 3.867740797895920423e+03 9.461020641465594963e+03 5.445819207498471769e+03 3.998637135878391291e+02 8.839841717615463779e+01…
6.581747394757069287e+02 2.855359126897053102e+03 6.049877897859315453e+03 1.519018991421191231e+03 4.880336125274294318e+03 1.995732538301860041e+04 4.665265190755402728e+03 2.683543279756055654e+03 4.393156212124737067e+03 4.265299414854776842e+04 1.802640003048654080e+03 1.696660390107806961e+03 3.119294009583582738e+04 3.688351043068325816e+04 1.078841807996382840e+03 1.225592371216300990e+03…
6.636428030242340981e+01 3.510303124997683881e+03 2.005106286992857122e+03 9.520784016299454606e+02 1.053799969108989444e+03 9.778699924328694806e+02 4.756758830395204313e+03 4.188300197938387015e+01 4.521581350615976589e+03 1.579323269222309682e+04 5.317558647918765018e+03 2.022765191159118672e+02 1.029925549535196660e+04 2.655970852411449869e+03 3.597821942519399272e+02 1.186184396024288617e+03…
5.492798480246221970e+02 1.043109625216312679e+03 1.843735836987567041e+02 2.867154768819881610e+03 2.182579542761552887e+02 1.595569232282280723e+02 7.258058697939732156e+02 2.380628115813302088e+02 1.583164219051431019e+03 2.295289018655936889e+04 2.923858221367527676e+03 9.557686856811604230e+03 1.407677158342347320e+04 5.335643952251558403e+03 2.466201412529753441e+02 3.099351021069347553e+03…
2.772542676824901378e+02 7.671559479314685177e+02 1.612548584703863526e+02 4.072527976298103454e+02 6.984216993694013809e+02 6.674433794680093968e+01 1.955735827342576840e+03 2.846173838043812765e+01 8.947159446072907940e+02 2.214853173905476979e+03 6.953050169393038686e+02 7.947062291666620126e+01 2.972808502639886683e+03 7.333076143085738750e+02 9.247841243433349518e+02 1.022503638399876564e+02…
3.041122827845466873e+03 5.101219593289452860e+03 5.411708308803298678e+03 1.391419634580955744e+03 5.937566133752140558e+03 4.226377639988471060e+02 8.534545813115460987e+03 5.381059923182518787e+02 1.181379525592062237e+03 3.252841406154951073e+03 3.592338740494041303e+03 5.232459195339421285e+02 6.598798263755413245e+03 4.911335775516536160e+03 2.157380324116051042e+02 7.921683917012109077e+02…
7.513105654560688436e+02 5.674427728561412550e+03 9.401361451022320352e+02 8.740757735628181990e+02 8.483962178180987394e+03 4.551214352340788537e+03 2.451548572072422030e+04 2.900990393006924819e+02 6.725852334142366999e+03 4.411745582049532095e+04 4.402868869296507000e+03 2.723661884495682170e+04 3.726886797532597120e+04 9.307004599316702297e+03 3.595159464680512542e+02 3.398314318382327315e+01…
5.991956724258948270e+02 5.629753721274720419e+02 1.250478188437060226e+03 2.295536254520831335e+03 3.009713542935762689e+02 8.495781737779651621e+01 2.148159278560472740e+04 1.257175007690681667e+02 4.273707718034814206e+03 1.644961719437974534e+04 2.205164385577719486e+02 1.681553710274828745e+03 3.703061276354036090e+04 3.475038638355157218e+03 1.088506153170774041e+03 5.247738230297496642e+01…
9.191427889103817250e+00 3.315045062286429811e+02 5.802129175839138497e+02 4.086073765753216236e+01 1.064911037608541392e+03 7.065395145545377318e+02 1.794588222767471962e+04 1.794629558464766887e+02 7.169795550218777862e+03 4.245214242939677206e+03 3.037760549292851806e+02 1.691843416253744863e+03 1.886175598221199471e+04 6.978126348231193106e+02 1.196174518788176101e+03 1.305792260260110140e+02…
2.413156019053786622e+03 6.014188518554644816e+02 2.673405327956078850e+02 5.129318977284586367e+01 2.304114384494405385e+02 4.094025313219915006e+03 1.142256621549125521e+04 2.104524519933669922e+02 1.108841007767441079e+04 1.309882611711145728e+04 3.946597634528206981e+03 5.043445094268385560e+02 1.261481702674344524e+04 3.930273810373022570e+03 6.872768499651518823e+02 4.440121590973544698e+02…
6.072920823821636986e+02 1.658997714206506089e+03 7.013440821668015133e+02 3.646028243212389498e+03 2.095845411372042145e+04 1.621153464315533256e+03 9.967047256282172384e+03 5.614526827896673922e+02 5.202153296555923589e+03 1.358465475657268144e+04 2.200690170617828244e+03 6.355569769999825667e+02 6.294880911216733693e+03 4.059688463925755059e+03 1.614939645543298354e+02 1.496620063043718983e+04…
6.173695173643141061e+03 7.965968172492161102e+03 2.814419035800937650e+02 2.584765433689766724e+03 1.327002296419990728e+02 9.185597685261899414e+02 2.036711236245061855e+03 3.970171049245688550e+02 2.977820531430716073e+03 1.388359007546703469e+04 6.919085068848807474e+00 9.578627158154641847e+02 1.310681224468528853e+04 2.868059618846808462e+03 1.964033184797438480e+03 3.279568499609346190e+02…
4.208669431594864363e+03 7.886055034377230186e+03 1.393424761562902859e+03 4.042291010988429662e+03 2.855001068707038598e+02 1.220200172872425810e+03 1.098843968423085971e+04 1.381301801732715440e+01 1.260641100941149716e+03 7.499756878194970341e+03 3.088530443806415633e+02 6.002139983674477008e+01 7.463696258307501012e+03 9.613874953103187693e+01 5.897078478540577635e+03 6.395470435882519951e+02…
2.020377373668154632e+02 7.127200378106756489e+02 9.353218630923764465e+01 8.095529828994860964e+02 1.234324645456055407e+02 4.769354755907136791e+02 1.405749054510127507e+03 3.133191010693613407e+03 4.491704623012676052e+02 2.138589916681344403e+04 1.175002533962173038e+04 1.270861582634112710e+04 3.625019434591029039e+03 2.882753306998374683e+02 6.804521249130714295e+02 1.465512212843185080e+04…
1.794715687415200227e+04 2.299383415041072294e+04 2.653004960098441188e+03 9.483518634305737578e+03 3.799903163800599032e+03 4.404728080292740742e+03 8.473976985937801146e+03 1.106924889675874283e+03 4.743217358264539143e+03 1.417350996382203994e+04 1.642706181407319946e+03 4.026403170480054996e+03 1.386762090175929006e+04 3.921765692156490786e+03 1.194296069139146311e+04 3.962042058115958207e+04…
1.207973399250983903e+03 4.278742780419704104e+03 1.722926818159132836e+02 1.512003907654191835e+03 5.962646956570620205e+03 3.189459045424536043e+02 1.591830326672873707e+04 6.279511125760204777e+02 5.593153730456598169e+03 1.059570355741059393e+04 1.416853526609344726e+03 8.508491722589524215e+02 1.079063553824934752e+04 8.461490494315115939e+03 2.882012785824861112e+03 4.928385495587114747e+03…
5.760235114304314266e+02 7.716686763729417180e+02 1.614178666314977022e+02 1.092599219771770095e+03 3.908284961743293593e+02 1.651695224510589810e+01 2.731169624935920410e+02 1.455905610032857112e+03 8.192755646899365729e+02 5.935059915974114801e+02 7.542208514124864678e+02 2.763678557739419830e+02 1.155893856063124048e+02 5.508865288187084843e+02 9.843471562553204990e+01 8.679015130878325408e+02…

## Sheet: Supplementary Data 3
5HT1b	5HT2a	GABA
23.8708	58.057	76.425
33.4081	65.066	73.697
29.6999	64.957	69.844
45.4076	56.087	73.677
17.9583	35.671	55.024
6.37107	34.156	56.587
48.1267	61.193	74.048
33.7729	62.15	65.623
24.2418	43.106	62.026
54.8391	69.491	85.108
20.485	45.798	61.193
35.6277	60.286	71.119
23.6662	46.506	64.014
33.0625	51.167	63.26
29.8166	61.383	68.113
38.1328	60.011	64.205
26.4863	56.327	64.523
38.6239	62.312	69.068
43.3064	66.1	70.424
35.8573	47.296	57.092
33.1911	42.534	53.567
33.1919	47.67	61.984
17.941	34.446	46.571
30.5493	39.226	53.963
23.4639	39.359	48.106
30.6184	36.298	51.44
23.6888	35.13	49.844
30.4498	37.049	53.524
25.8704	31.591	53.803
30.9549	31.956	52.312
27.4961	69.391	70.896
23.5801	59.564	66.512
42.7685	61.91	64.627
35.0697	57.367	59.593
31.6912	54.366	60.277
35.4451	52.109	60.382
22.1189	35.174	52.626
23.7731	40.788	46.342
30.117	52.923	62.792
25.1874	41.099	53.028
40.1872	50.033	57.303
35.4242	49.283	57.586
41.3914	55.586	59.336
34.1597	61.499	64.116
32.2778	54.162	60.896
27.253	50.615	55.211
31.327	55.269	66.668
35.4695	66.055	65.466
30.3264	67.294	69.459
46.9924	63.914	67.038
45.3911	67.006	66.173
39.2383	52.803	62.529
30.5386	50.727	60.158
37.4836	44.77	60.055
32.1387	57.965	68.124
30.6987	57.291	69.643
8.4722	45.134	58.195
21.4216	62.494	65.218
6.59437	47.044	59.812
11.9319	48.033	50.861
23.7749	44.778	51.747
33.8674	53.337	60.2
36.3865	59.499	61.342
28.1525	63.197	68.588
38.7534	63.317	66.941
36.7251	60.298	59.445
48.1335	63.226	60.169
46.8204	67.23	65.22
45.5127	60.998	63.006
40.3275	54.985	61.122
36.1769	56.394	69.105
25.0634	34.781	41.955
20.5563	26.154	41.217
18.415	60.735	62.092
27.7031	66.374	67.261
28.2144	71.841	70.062
37.8954	68.604	69.377
33.9261	64.598	66.666
37.0792	69.053	68.257
17.438	41.141	54.043
25.2988	52.194	60.01
25.7094	51.973	58.951
33.9884	58.806	70.655
30.0255	68.739	76.25
33.4362	56.514	63.981
40.93	56.308	55.723
42.6222	61.094	66.601
37.935	65.253	72.185
38.8849	57.123	56.015
38.3386	52.742	64.833
34.0687	47.13	49.063
43.6393	61.505	68.127
32.339	52.084	56.765
41.2495	59.486	64.124
37.9632	49.595	57.002
25.9164	57.15	66.881
39.2562	70.427	71.943
39.5066	70.043	71.78
35.979	65.307	71.587
8.25819	46.698	62.745
19.7118	67.868	69.444
8.74571	54.047	68.53
26.5534	64.357	74.138
35.4953	61.259	74.525
23.4933	55.661	61.322
48.7873	60.179	72.005
15.4711	47.435	65.011
14.8906	39.048	54.15
65.4047	75.046	87.135
29.9335	52.676	72.244
26.2946	54.117	62.716
27.3308	47.245	61.801
36.6931	61.402	73.281
11.6379	30.809	51.207
33.4972	58.509	62.82
37.3178	63.575	68.383
34.5352	62.889	67.901
19.3822	56.892	65.516
29.9047	58.629	63.99
37.4109	55.115	62.038
36.0176	65.82	72.182
38.5382	47.578	58.475
31.7621	43.501	56.374
24.7574	43.082	53.572
37.322	44.026	59.689
34.0211	43.466	60.028
30.6495	38.669	54.293
20.7938	39.225	47.24
32.213	34.669	52.848
26.4785	35.98	51.93
30.4474	40.043	51.192
21.4726	35.483	56.133
26.707	30.441	51.708
25.5518	27.671	48.226
25.1144	71.059	67.835
29.9435	66.561	65.247
37.1032	61.892	65.49
25.9437	49.164	53.35
30.3757	60.305	60.248
19.9586	37.049	49.683
31.909	53.036	57.57
26.194	43.086	51.805
25.1689	49.6	59.446
20.3185	33.589	43.947
33.2225	47.464	57.378
37.726	53.713	59.194
45.1414	61.962	63.014
35.1313	70.786	66.872
32.7466	64.71	67.469
34.5463	63.372	65.671
37.3034	51.92	59.032
10.7492	42.525	57.797
23.222	55.629	64.022
37.1171	64.426	69.074
37.7738	68.233	73.825
34.9863	50.042	57.95
29.5553	51.602	60.867
35.5478	45.737	56.713
28.4511	51.625	67.346
27.9768	57.029	68.456
39.2283	53.409	54.488
7.09627	50.721	59.65
17.8337	62.421	65.971
5.95138	40.673	58.229
23.1246	48.311	50.891
28.5971	54.988	56.654
31.8166	54.833	61.915
26.14	65.89	67.313
38.2415	66.069	77.974
35.0428	59.729	63.754
48.0275	66.759	63.113
46.8891	64.456	65.171
40.8647	57.669	62.822
45.7193	65.326	64.808
43.3864	62.408	64.124
36.9702	53.23	58.95
37.8193	59.206	70.993
26.0468	39.844	51.411
16.6584	23.267	39.639
38.793	56.757	64.767
38.9801	55.748	60.337
24.6209	55.695	61.359
33.4188	68.566	65.846
17.3994	41.154	50.546
16.7416	57.72	62.986
23.7705	65.475	67.682
23.4261	69.365	69.161
37.7457	77.848	74.07
30.0332	70.324	67.719
37.0922	55.996	65.659
32.937	62.328	71.296
29.1387	52.646	63.958
12.9129	21.029	43.052
41.2133	60.311	61.22
36.8284	51.344	53.139
43.5115	63.784	66.681
38.7781	53.256	59.812
21.9081	59.213	70.569
34.9809	64.587	68.55
35.5553	65.022	72.331
8.54277	19.445	54.822
8.74856	21.69	53.357
13.3368	29.149	56.065
11.2257	12.733	46.047
9.03453	5.7316	35.751
15.8218	7.6443	31.815
11.694	7.1194	33.656
6.76602	7.3367	33.005
49.4769	21.633	57.091
35.2928	9.4378	38.64
26.5726	6.2894	30.402
34.4183	8.4647	29.265
38.3354	17.582	41.536
20.4055	17.754	35.655
24.4783	7.7946	29.759
10.5583	3.7113	24.695
10.9836	17.2	54.374
8.46007	20.722	53.73
15.3811	25.576	58.175
12.1501	9.506	43.129
11.0917	6.0633	35.552
17.9552	9.3325	32.699
13.7956	6.6789	32.189
8.31029	8.0293	31.525
48.9435	23.45	59.309
32.0196	11.454	36.662
23.4854	2.047	30.09
33.4052	5.5411	29.689
42.9951	17.644	41.804
21.1167	15.434	34.753
19.6145	7.8599	28.393
7.05443	2.2603	21.924
